# Supplementary material for: Inhibition of Mcl-1 Synergistically Enhances the Antileukemic Activity of Gilteritinib and MRX-2843 in Preclinical Models of FLT3-Mutated Acute Myeloid Leukemia
Source: Cells. 2022 Sep 3;11(17):2752. doi: 10.3390/cells11172752 (PMC9455003; doi:10.3390/cells11172752)
Supplement: Supplementary file 1 [file cells-11-02752-s001.zip]

Archive with 1 entries (1 files):
- cells-1876944-supplementary.pdf
